# Supplementary material for: An odorant receptor from Anopheles sinensis in China is sensitive to oviposition attractants
Source: Malar J. 2018 Oct 5;17:348. doi: 10.1186/s12936-018-2501-4 (PMC6173891; doi:10.1186/s12936-018-2501-4)
Supplement: Supplementary file 1 — Additional file 1: Table S1. List of oligonucleotide primers. [file 12936_2018_2501_MOESM1_ESM.xlsx]

## Sheet: Additional file 1  Table S1 (2)
two-step RT-PCR
AsOrco-F1	TGCCSAACATYCGGCTSATGCAGG
AsOrco-R1	GTCATCGCCTTCTGGCACTGCTG
AsOrco-F2	TTYCTGTTCCGCTACGTCACCGG
AsOrco-R2	CCTCGGAMCCRTCGTACCAGTGGC
5'or 3'-end RACE
5'-end RACE
AsOrco-5'RACE-R1	GTCGGACTCGGCGAACAGCGGATG
AsOrco-5'RACE-R2	GTAGATGAACTTCGTGACCGAGTGC
3'-end RACE
AsOrco-3'RACE-F1	GGAAACCCGAACGGACTTACGC
AsOrco-3'RACE-F2	TGCTGCACATGCTGACCTCCAC
Nest PCR primers
AsOR10-F1	CCGGAATTCATGGAAATTCTCGACTGCCCGCTG
AsOR10-R1	GCTCTAGATTAATTATAAACCCTTCGTAGCAAAG
AsOR10-F2	GGGCAACATCGAGGAGGTCATCAT
AsOR10-R2	ATGACGCTGATAATGTTGAGCAAG
specific primers
AsOrco-F3	AAAAGCTGCGGAATTCGCCACACCATGCAAGTCCAACCGACCAAACAC
AsOrco-R3	AGCGCACCATTCTAGACTTCAGCTGCACCAACACCATGAAGTAG
AsOR10-F3	AAAGCTGCGGAATTCGCCACACCATGGAAATTCTC
AsOR10-R3	AGCGCACCATTCTAGAATTATAAACCCTTCG
